# Supplementary material for: First Morphological and Molecular Identification of Demodex injai in Golden Jackal (Canis aureus Linnaeus, 1758) in Romania
Source: Pathogens. 2023 Mar 5;12(3):412. doi: 10.3390/pathogens12030412 (PMC10056514; doi:10.3390/pathogens12030412)
Supplement: Supplementary file 1 [file pathogens-12-00412-s001.zip]

Archive with 1 entries (1 files):
- pathogens-2236688-supplementary.pdf
